# Supplementary material for: CCL4 Stimulates Cell Migration in Human Osteosarcoma via the mir-3927-3p/Integrin αvβ3 Axis
Source: Int J Mol Sci. 2021 Nov 25;22(23):12737. doi: 10.3390/ijms222312737 (PMC8657600; doi:10.3390/ijms222312737)
Supplement: Supplementary file 1 [file ijms-22-12737-s001.zip]

Archive with 1 entries (1 files):
- ijms-1460515-supplementary.pdf
